# Supplementary material for: Polyunsaturated fatty acids and diabetic microvascular complications: a Mendelian randomization study
Source: Front Endocrinol (Lausanne). 2024 Aug 7;15:1406382. doi: 10.3389/fendo.2024.1406382 (PMC11335686; doi:10.3389/fendo.2024.1406382)
Supplement: Supplementary file 2 [file Table_1.xlsx]

## Sheet: Summary
Table S1. Study Details for the Genome-Wide Association Studies of Exposures and Outcomes
Table S2. Summary of Genetic Variants Used to Estimate the Effects of Omega-3 on T1DN in MR Analysis
Table S3. Summary of Genetic Variants Used to Estimate the Effects of Omega-3 on T1DR in MR Analysis
Table S4. Summary of Genetic Variants Used to Estimate the Effects of Omega-3 on T1DKD in MR Analysis
Table S5. Summary of Genetic Variants Used to Estimate the Effects of Omega-3 on T2DN in MR Analysis
Table S6. Summary of Genetic Variants Used to Estimate the Effects of Omega-3 on T2DR in MR Analysis
Table S7. Summary of Genetic Variants Used to Estimate the Effects of Omega-3 on T2DKD in MR Analysis
Table S8. Summary of Genetic Variants Used to Estimate the Effects of Omega-6 on T1DN in MR Analysis
Table S9. Summary of Genetic Variants Used to Estimate the Effects of Omega-6 on T1DR in MR Analysis
Table S10. Summary of Genetic Variants Used to Estimate the Effects of Omega-6 on T1DKD in MR Analysis
Table S11. Summary of Genetic Variants Used to Estimate the Effects of Omega-6 on T2DN in MR Analysis
Table S12. Summary of Genetic Variants Used to Estimate the Effects of Omega-6 on T2DR in MR Analysis
Table S13. Summary of Genetic Variants Used to Estimate the Effects of Omega-6 on T2DKD in MR Analysis
Table S14. Pleiotropy and Heterogeneity Analyses of Omega-3 and Omega-6 Fatty Acids on Diabetic Microvascular Complications
Table S15. Causal Associations Between Diabetic Microvascular Complications and Omega-3 or Omega-6 Fatty Acids
Table S16. Pleiotropy and Heterogeneity Analyses of Diabetic Microvascular Complications on Omega-3 or Omega-6 Fatty Acids
Table S17. Multivariable Mendelian Randomization Analysis of the Relationship Between Omega-6 Fatty Acids and T2DN or T2DR
Table S18. Pleiotropy and Heterogeneity Analyses of Multivariable Mendelian Randomization
Table S19. Summary of Genetic Variants Used to Estimate the Effects of Omega-3 on T1D in MR Analysis
Table S20. Summary of Genetic Variants Used to Estimate the Effects of Omega-3 on T2D in MR Analysis
Table S21. Summary of Genetic Variants Used to Estimate the Effects of Omega-6 on T1D in MR Analysis
Table S22. Summary of Genetic Variants Used to Estimate the Effects of Omega-6 on T2D in MR Analysis
Talbe S23. Causal Associations of Omega-3 and Omega-6 Fatty Acids with Type 1 and Type 2 Diabetes
Table S24. Pleiotropy and Heterogeneity Analyses of Omega-3 or Omega-6 on Type 1 and Type 2 Diabetes

## Sheet: Table S1
Table S1. Study Details for the Genome-Wide Association Studies of Exposures and Outcomes
Characteristic	Resource	Sample size	Population ancestry	Data download
Omega-3 fatty acids	UKBB	115006	European	https://www.ebi.ac.uk/gwas/studies/GCST90092931
Omega-6 fatty acids	UKBB	115006	European	https://www.ebi.ac.uk/gwas/studies/GCST90092933
T1DKD	FinnGen	1579 cases, 308280 controls	European	https://storage.googleapis.com/finngen-public-data-r9/summary_stats/finngen_R9_E4_DM1REN.gz
T1DR	FinnGen	5202 cases, 308280 controls	European	https://storage.googleapis.com/finngen-public-data-r9/summary_stats/finngen_R9_E4_DM1OPTH.gz
T1DN	FinnGen	1077 cases, 308280 controls	European	https://storage.googleapis.com/finngen-public-data-r9/summary_stats/finngen_R9_E4_DM1NEU.gz
T2DKD	FinnGen	2684 cases, 308280 controls	European	https://storage.googleapis.com/finngen-public-data-r9/summary_stats/finngen_R9_E4_DM2REN.gz
T2DR	FinnGen	4172 cases, 308280 controls	European	https://storage.googleapis.com/finngen-public-data-r9/summary_stats/finngen_R9_E4_DM2OPTH.gz
T2DN	FinnGen	1894 cases, 308280 controls	European	https://storage.googleapis.com/finngen-public-data-r9/summary_stats/finngen_R9_E4_DM2NEU.gz
T1D	FinnGen	4196 cases, 308252 controls	European	https://storage.googleapis.com/finngen-public-data-r9/summary_stats/finngen_R9_T1D.gz
T2D	FinnGen	57698 cases, 308252 controls	European	https://storage.googleapis.com/finngen-public-data-r9/summary_stats/finngen_R9_T2D.gz
CRP	UKBB	389057	European	https://www.ebi.ac.uk/gwas/studies/GCST90014002
IL-6	Jing Hua Zhao et al.(1)	14743	European	https://www.ebi.ac.uk/gwas/studies/GCST90274815
Glucose	UKBB	114870	European	https://www.ebi.ac.uk/gwas/studies/GCST90092819
Smoking	UKBB	454429	European	https://www.ebi.ac.uk/gwas/studies/GCST90042706
(1) Zhao JH, Stacey D, Eriksson N, Macdonald-Dunlop E, Hedman Å K, Kalnapenkis A, et al. Genetics of circulating inflammatory proteins identifies drivers of immune-mediated disease risk and therapeutic targets. Nat Immunol. 2023;24(9):1540-51.

## Sheet: Table S2
Table S2. Summary of Genetic Variants Used to Estimate the Effects of Omega-3 on T1DN in MR Analysis
	SNP	effect allele	other allele	EAF	SE	beta	P-value	R2	F-statistic
1	rs10096633	C	T	0.876098	0.00599603	0.0418412	3e-12	0.00042323	48.6937
2	rs10455872	A	G	0.921013	0.00733401	0.0617415	3.8e-17	0.000615862	70.8702
3	rs11242109	G	T	0.520965	0.00395796	-0.0234291	3.2e-09	0.00030459	35.0397
4	rs11681659	C	T	0.283535	0.00436662	0.0264162	1.5e-09	0.00031812	36.5967
5	rs117143374	T	C	0.85775	0.00569242	0.03454	1.3e-09	0.00032003	36.8166
6	rs117733303	A	G	0.981488	0.0146728	0.110595	4.8e-14	0.000493753	56.8117
7	rs11854242	C	T	0.724915	0.00445617	0.0390237	2e-18	0.000666382	76.6877
8	rs1260326	T	C	0.395992	0.00404264	0.0830756	7.7e-94	0.00365851	422.289
9	rs12957708	A	G	0.85772	0.00568503	-0.0311923	4.1e-08	0.000261695	30.1038
10	rs139974673	T	C	0.974084	0.0124678	-0.118563	1.9e-21	0.0007857	90.4297
11	rs141469619	A	G	0.989861	0.0208113	-0.117162	1.8e-08	0.000275508	31.6933
12	rs16940904	C	T	0.773434	0.00474779	0.0345078	3.6e-13	0.000459126	52.8255
13	rs182611493	A	G	0.987481	0.0190586	0.220029	7.8e-31	0.00115759	133.282
14	rs2072114	A	G	0.877285	0.00599347	0.318796	1e-200	0.0240101	2829.19
15	rs2187375	A	G	0.177121	0.00518371	-0.0524746	4.4e-24	0.000890245	102.473
16	rs2269928	T	G	0.773887	0.0048007	0.154533	1e-200	0.0089293	1036.16
17	rs261290	T	C	0.345352	0.00416818	0.112905	1.4e-161	0.00633944	733.712
18	rs312939	G	A	0.247533	0.00458283	-0.034251	7.8e-14	0.000485454	55.8562
19	rs34707604	T	C	0.741468	0.00477763	-0.0448443	6.2e-21	0.000765484	88.1012
20	rs4000713	G	A	0.704584	0.0043421	0.028225	8e-11	0.000367272	42.2533
21	rs583609	T	C	0.647492	0.00414084	0.0711993	2.9e-66	0.00256412	295.643
22	rs58542926	C	T	0.925621	0.00754654	0.172929	3.3e-116	0.00454507	525.088
23	rs6129624	G	A	0.664768	0.0042636	0.0242913	1.2e-08	0.000282167	32.4594
24	rs62466318	C	T	0.795799	0.00492892	0.0716979	6.2e-48	0.0018365	211.593
25	rs633695	A	G	0.707666	0.00436378	-0.0848151	3.8e-84	0.00327398	377.758
26	rs6547409	C	T	0.948741	0.0090697	0.0565011	4.7e-10	0.000337335	38.8079
27	rs6601924	T	C	0.154226	0.00548944	-0.0350583	1.7e-10	0.000354528	40.7867
28	rs660240	T	C	0.215293	0.00481655	-0.0370395	1.5e-14	0.000513942	59.1358
29	rs6602911	C	T	0.639926	0.00412043	-0.0231802	1.8e-08	0.000275112	31.6477
30	rs6693447	T	G	0.538299	0.00396942	-0.0222705	2e-08	0.000273632	31.4774
31	rs673335	T	C	0.840248	0.00539262	0.0684035	7.2e-37	0.00139711	160.898
32	rs6882345	G	A	0.36715	0.00409997	-0.0274277	2.2e-11	0.000388981	44.7517
33	rs737338	C	T	0.964816	0.0107428	0.0674466	3.4e-10	0.000342622	39.4165
34	rs74945822	G	A	0.856966	0.00570184	0.050195	1.3e-18	0.000673407	77.4967
35	rs77960347	A	G	0.986766	0.0172904	-0.157178	9.9e-20	0.000718027	82.6354
36	rs7924036	G	T	0.495782	0.0039569	-0.0222276	1.9e-08	0.000274306	31.5549
37	rs7970695	G	A	0.379436	0.0040847	0.0235143	8.6e-09	0.00028807	33.1388
38	rs9987289	A	G	0.0908387	0.00688493	-0.0544031	2.7e-15	0.000542615	62.4368

## Sheet: Table S3
Table S3. Summary of Genetic Variants Used to Estimate the Effects of Omega-3 on T1DR in MR Analysis
	SNP	effect allele	other allele	EAF	SE	beta	P-value	R2	F-statistic
1	rs1260326	T	C	0.395992	0.00404264	0.0830756	7.7e-94	0.00365851	422.289
2	rs7970695	G	A	0.379436	0.0040847	0.0235143	8.6e-09	0.00028807	33.1388
3	rs10096633	C	T	0.876098	0.00599603	0.0418412	3e-12	0.00042323	48.6937
4	rs10455872	A	G	0.921013	0.00733401	0.0617415	3.8e-17	0.000615862	70.8702
5	rs11242109	G	T	0.520965	0.00395796	-0.0234291	3.2e-09	0.00030459	35.0397
6	rs11681659	C	T	0.283535	0.00436662	0.0264162	1.5e-09	0.00031812	36.5967
7	rs117143374	T	C	0.85775	0.00569242	0.03454	1.3e-09	0.00032003	36.8166
8	rs11854242	C	T	0.724915	0.00445617	0.0390237	2e-18	0.000666382	76.6877
9	rs12957708	A	G	0.85772	0.00568503	-0.0311923	4.1e-08	0.000261695	30.1038
10	rs139974673	T	C	0.974084	0.0124678	-0.118563	1.9e-21	0.0007857	90.4297
11	rs141469619	A	G	0.989861	0.0208113	-0.117162	1.8e-08	0.000275508	31.6933
12	rs16940904	C	T	0.773434	0.00474779	0.0345078	3.6e-13	0.000459126	52.8255
13	rs182611493	A	G	0.987481	0.0190586	0.220029	7.8e-31	0.00115759	133.282
14	rs2072114	A	G	0.877285	0.00599347	0.318796	1e-200	0.0240101	2829.19
15	rs2187375	A	G	0.177121	0.00518371	-0.0524746	4.4e-24	0.000890245	102.473
16	rs2269928	T	G	0.773887	0.0048007	0.154533	1e-200	0.0089293	1036.16
17	rs261290	T	C	0.345352	0.00416818	0.112905	1.4e-161	0.00633944	733.712
18	rs312939	G	A	0.247533	0.00458283	-0.034251	7.8e-14	0.000485454	55.8562
19	rs34707604	T	C	0.741468	0.00477763	-0.0448443	6.2e-21	0.000765484	88.1012
20	rs4000713	G	A	0.704584	0.0043421	0.028225	8e-11	0.000367272	42.2533
21	rs583609	T	C	0.647492	0.00414084	0.0711993	2.9e-66	0.00256412	295.643
22	rs58542926	C	T	0.925621	0.00754654	0.172929	3.3e-116	0.00454507	525.088
23	rs6129624	G	A	0.664768	0.0042636	0.0242913	1.2e-08	0.000282167	32.4594
24	rs62466318	C	T	0.795799	0.00492892	0.0716979	6.2e-48	0.0018365	211.593
25	rs633695	A	G	0.707666	0.00436378	-0.0848151	3.8e-84	0.00327398	377.758
26	rs6547409	C	T	0.948741	0.0090697	0.0565011	4.7e-10	0.000337335	38.8079
27	rs6601924	T	C	0.154226	0.00548944	-0.0350583	1.7e-10	0.000354528	40.7867
28	rs660240	T	C	0.215293	0.00481655	-0.0370395	1.5e-14	0.000513942	59.1358
29	rs6602911	C	T	0.639926	0.00412043	-0.0231802	1.8e-08	0.000275112	31.6477
30	rs6693447	T	G	0.538299	0.00396942	-0.0222705	2e-08	0.000273632	31.4774
31	rs673335	T	C	0.840248	0.00539262	0.0684035	7.2e-37	0.00139711	160.898
32	rs6882345	G	A	0.36715	0.00409997	-0.0274277	2.2e-11	0.000388981	44.7517
33	rs737338	C	T	0.964816	0.0107428	0.0674466	3.4e-10	0.000342622	39.4165
34	rs74945822	G	A	0.856966	0.00570184	0.050195	1.3e-18	0.000673407	77.4967
35	rs77960347	A	G	0.986766	0.0172904	-0.157178	9.9e-20	0.000718027	82.6354
36	rs7924036	G	T	0.495782	0.0039569	-0.0222276	1.9e-08	0.000274306	31.5549
37	rs9987289	A	G	0.0908387	0.00688493	-0.0544031	2.7e-15	0.000542615	62.4368

## Sheet: Table S4
Table S4. Summary of Genetic Variants Used to Estimate the Effects of Omega-3 on T1DKD in MR Analysis
	SNP	effect allele	other allele	EAF	SE	beta	P-value	R2	F-statistic
1	rs261290	T	C	0.345352	0.00416818	0.112905	1.4e-161	0.00633944	733.712
2	rs312939	G	A	0.247533	0.00458283	-0.034251	7.8e-14	0.000485454	55.8562
3	rs6882345	G	A	0.36715	0.00409997	-0.0274277	2.2e-11	0.000388981	44.7517
4	rs7970695	G	A	0.379436	0.0040847	0.0235143	8.6e-09	0.00028807	33.1388
5	rs10096633	C	T	0.876098	0.00599603	0.0418412	3e-12	0.00042323	48.6937
6	rs11242109	G	T	0.520965	0.00395796	-0.0234291	3.2e-09	0.00030459	35.0397
7	rs11681659	C	T	0.283535	0.00436662	0.0264162	1.5e-09	0.00031812	36.5967
8	rs117143374	T	C	0.85775	0.00569242	0.03454	1.3e-09	0.00032003	36.8166
9	rs117733303	A	G	0.981488	0.0146728	0.110595	4.8e-14	0.000493753	56.8117
10	rs11854242	C	T	0.724915	0.00445617	0.0390237	2e-18	0.000666382	76.6877
11	rs12957708	A	G	0.85772	0.00568503	-0.0311923	4.1e-08	0.000261695	30.1038
12	rs139974673	T	C	0.974084	0.0124678	-0.118563	1.9e-21	0.0007857	90.4297
13	rs141469619	A	G	0.989861	0.0208113	-0.117162	1.8e-08	0.000275508	31.6933
14	rs16940904	C	T	0.773434	0.00474779	0.0345078	3.6e-13	0.000459126	52.8255
15	rs182611493	A	G	0.987481	0.0190586	0.220029	7.8e-31	0.00115759	133.282
16	rs2072114	A	G	0.877285	0.00599347	0.318796	1e-200	0.0240101	2829.19
17	rs2187375	A	G	0.177121	0.00518371	-0.0524746	4.4e-24	0.000890245	102.473
18	rs2269928	T	G	0.773887	0.0048007	0.154533	1e-200	0.0089293	1036.16
19	rs34707604	T	C	0.741468	0.00477763	-0.0448443	6.2e-21	0.000765484	88.1012
20	rs4000713	G	A	0.704584	0.0043421	0.028225	8e-11	0.000367272	42.2533
21	rs583609	T	C	0.647492	0.00414084	0.0711993	2.9e-66	0.00256412	295.643
22	rs58542926	C	T	0.925621	0.00754654	0.172929	3.3e-116	0.00454507	525.088
23	rs6129624	G	A	0.664768	0.0042636	0.0242913	1.2e-08	0.000282167	32.4594
24	rs62466318	C	T	0.795799	0.00492892	0.0716979	6.2e-48	0.0018365	211.593
25	rs633695	A	G	0.707666	0.00436378	-0.0848151	3.8e-84	0.00327398	377.758
26	rs6547409	C	T	0.948741	0.0090697	0.0565011	4.7e-10	0.000337335	38.8079
27	rs6601924	T	C	0.154226	0.00548944	-0.0350583	1.7e-10	0.000354528	40.7867
28	rs660240	T	C	0.215293	0.00481655	-0.0370395	1.5e-14	0.000513942	59.1358
29	rs6602911	C	T	0.639926	0.00412043	-0.0231802	1.8e-08	0.000275112	31.6477
30	rs6693447	T	G	0.538299	0.00396942	-0.0222705	2e-08	0.000273632	31.4774
31	rs673335	T	C	0.840248	0.00539262	0.0684035	7.2e-37	0.00139711	160.898
32	rs737338	C	T	0.964816	0.0107428	0.0674466	3.4e-10	0.000342622	39.4165
33	rs74945822	G	A	0.856966	0.00570184	0.050195	1.3e-18	0.000673407	77.4967
34	rs77960347	A	G	0.986766	0.0172904	-0.157178	9.9e-20	0.000718027	82.6354
35	rs7924036	G	T	0.495782	0.0039569	-0.0222276	1.9e-08	0.000274306	31.5549
36	rs9987289	A	G	0.0908387	0.00688493	-0.0544031	2.7e-15	0.000542615	62.4368

## Sheet: Table S5
Table S5. Summary of Genetic Variants Used to Estimate the Effects of Omega-3 on T2DN in MR Analysis
	SNP	effect allele	other allele	EAF	SE	beta	P-value	R2	F-statistic
1	rs9987289	A	G	0.0908387	0.00688493	-0.0544031	2.7e-15	0.000542615	62.4368
2	rs2072114	A	G	0.877285	0.00599347	0.318796	1e-200	0.0240101	2829.19
3	rs10096633	C	T	0.876098	0.00599603	0.0418412	3e-12	0.00042323	48.6937
4	rs10455872	A	G	0.921013	0.00733401	0.0617415	3.8e-17	0.000615862	70.8702
5	rs11242109	G	T	0.520965	0.00395796	-0.0234291	3.2e-09	0.00030459	35.0397
6	rs11681659	C	T	0.283535	0.00436662	0.0264162	1.5e-09	0.00031812	36.5967
7	rs117143374	T	C	0.85775	0.00569242	0.03454	1.3e-09	0.00032003	36.8166
8	rs117733303	A	G	0.981488	0.0146728	0.110595	4.8e-14	0.000493753	56.8117
9	rs11854242	C	T	0.724915	0.00445617	0.0390237	2e-18	0.000666382	76.6877
10	rs1260326	T	C	0.395992	0.00404264	0.0830756	7.7e-94	0.00365851	422.289
11	rs12957708	A	G	0.85772	0.00568503	-0.0311923	4.1e-08	0.000261695	30.1038
12	rs139974673	T	C	0.974084	0.0124678	-0.118563	1.9e-21	0.0007857	90.4297
13	rs141469619	A	G	0.989861	0.0208113	-0.117162	1.8e-08	0.000275508	31.6933
14	rs16940904	C	T	0.773434	0.00474779	0.0345078	3.6e-13	0.000459126	52.8255
15	rs182611493	A	G	0.987481	0.0190586	0.220029	7.8e-31	0.00115759	133.282
16	rs2187375	A	G	0.177121	0.00518371	-0.0524746	4.4e-24	0.000890245	102.473
17	rs2247056	T	C	0.296693	0.00432842	-0.0356403	1.8e-16	0.000589179	67.7979
18	rs2269928	T	G	0.773887	0.0048007	0.154533	1e-200	0.0089293	1036.16
19	rs261290	T	C	0.345352	0.00416818	0.112905	1.4e-161	0.00633944	733.712
20	rs312939	G	A	0.247533	0.00458283	-0.034251	7.8e-14	0.000485454	55.8562
21	rs34707604	T	C	0.741468	0.00477763	-0.0448443	6.2e-21	0.000765484	88.1012
22	rs4000713	G	A	0.704584	0.0043421	0.028225	8e-11	0.000367272	42.2533
23	rs583609	T	C	0.647492	0.00414084	0.0711993	2.9e-66	0.00256412	295.643
24	rs58542926	C	T	0.925621	0.00754654	0.172929	3.3e-116	0.00454507	525.088
25	rs6129624	G	A	0.664768	0.0042636	0.0242913	1.2e-08	0.000282167	32.4594
26	rs62466318	C	T	0.795799	0.00492892	0.0716979	6.2e-48	0.0018365	211.593
27	rs633695	A	G	0.707666	0.00436378	-0.0848151	3.8e-84	0.00327398	377.758
28	rs6547409	C	T	0.948741	0.0090697	0.0565011	4.7e-10	0.000337335	38.8079
29	rs6601924	T	C	0.154226	0.00548944	-0.0350583	1.7e-10	0.000354528	40.7867
30	rs6602911	C	T	0.639926	0.00412043	-0.0231802	1.8e-08	0.000275112	31.6477
31	rs6693447	T	G	0.538299	0.00396942	-0.0222705	2e-08	0.000273632	31.4774
32	rs673335	T	C	0.840248	0.00539262	0.0684035	7.2e-37	0.00139711	160.898
33	rs6882345	G	A	0.36715	0.00409997	-0.0274277	2.2e-11	0.000388981	44.7517
34	rs737338	C	T	0.964816	0.0107428	0.0674466	3.4e-10	0.000342622	39.4165
35	rs74945822	G	A	0.856966	0.00570184	0.050195	1.3e-18	0.000673407	77.4967
36	rs77960347	A	G	0.986766	0.0172904	-0.157178	9.9e-20	0.000718027	82.6354
37	rs7924036	G	T	0.495782	0.0039569	-0.0222276	1.9e-08	0.000274306	31.5549
38	rs7970695	G	A	0.379436	0.0040847	0.0235143	8.6e-09	0.00028807	33.1388

## Sheet: Table S6
Table S6. Summary of Genetic Variants Used to Estimate the Effects of Omega-3 on T2DR in MR Analysis
	SNP	effect allele	other allele	EAF	SE	beta	P-value	R2	F-statistic
1	rs312939	G	A	0.247533	0.00458283	-0.034251	7.8e-14	0.000485454	55.8562
2	rs10096633	C	T	0.876098	0.00599603	0.0418412	3e-12	0.00042323	48.6937
3	rs10455872	A	G	0.921013	0.00733401	0.0617415	3.8e-17	0.000615862	70.8702
4	rs11242109	G	T	0.520965	0.00395796	-0.0234291	3.2e-09	0.00030459	35.0397
5	rs11681659	C	T	0.283535	0.00436662	0.0264162	1.5e-09	0.00031812	36.5967
6	rs117143374	T	C	0.85775	0.00569242	0.03454	1.3e-09	0.00032003	36.8166
7	rs117733303	A	G	0.981488	0.0146728	0.110595	4.8e-14	0.000493753	56.8117
8	rs11854242	C	T	0.724915	0.00445617	0.0390237	2e-18	0.000666382	76.6877
9	rs12957708	A	G	0.85772	0.00568503	-0.0311923	4.1e-08	0.000261695	30.1038
10	rs139974673	T	C	0.974084	0.0124678	-0.118563	1.9e-21	0.0007857	90.4297
11	rs141469619	A	G	0.989861	0.0208113	-0.117162	1.8e-08	0.000275508	31.6933
12	rs16940904	C	T	0.773434	0.00474779	0.0345078	3.6e-13	0.000459126	52.8255
13	rs182611493	A	G	0.987481	0.0190586	0.220029	7.8e-31	0.00115759	133.282
14	rs2072114	A	G	0.877285	0.00599347	0.318796	1e-200	0.0240101	2829.19
15	rs2187375	A	G	0.177121	0.00518371	-0.0524746	4.4e-24	0.000890245	102.473
16	rs2247056	T	C	0.296693	0.00432842	-0.0356403	1.8e-16	0.000589179	67.7979
17	rs2269928	T	G	0.773887	0.0048007	0.154533	1e-200	0.0089293	1036.16
18	rs261290	T	C	0.345352	0.00416818	0.112905	1.4e-161	0.00633944	733.712
19	rs34707604	T	C	0.741468	0.00477763	-0.0448443	6.2e-21	0.000765484	88.1012
20	rs4000713	G	A	0.704584	0.0043421	0.028225	8e-11	0.000367272	42.2533
21	rs583609	T	C	0.647492	0.00414084	0.0711993	2.9e-66	0.00256412	295.643
22	rs58542926	C	T	0.925621	0.00754654	0.172929	3.3e-116	0.00454507	525.088
23	rs6129624	G	A	0.664768	0.0042636	0.0242913	1.2e-08	0.000282167	32.4594
24	rs62466318	C	T	0.795799	0.00492892	0.0716979	6.2e-48	0.0018365	211.593
25	rs633695	A	G	0.707666	0.00436378	-0.0848151	3.8e-84	0.00327398	377.758
26	rs6547409	C	T	0.948741	0.0090697	0.0565011	4.7e-10	0.000337335	38.8079
27	rs6601924	T	C	0.154226	0.00548944	-0.0350583	1.7e-10	0.000354528	40.7867
28	rs660240	T	C	0.215293	0.00481655	-0.0370395	1.5e-14	0.000513942	59.1358
29	rs6602911	C	T	0.639926	0.00412043	-0.0231802	1.8e-08	0.000275112	31.6477
30	rs6693447	T	G	0.538299	0.00396942	-0.0222705	2e-08	0.000273632	31.4774
31	rs673335	T	C	0.840248	0.00539262	0.0684035	7.2e-37	0.00139711	160.898
32	rs6882345	G	A	0.36715	0.00409997	-0.0274277	2.2e-11	0.000388981	44.7517
33	rs737338	C	T	0.964816	0.0107428	0.0674466	3.4e-10	0.000342622	39.4165
34	rs74945822	G	A	0.856966	0.00570184	0.050195	1.3e-18	0.000673407	77.4967
35	rs77960347	A	G	0.986766	0.0172904	-0.157178	9.9e-20	0.000718027	82.6354
36	rs7924036	G	T	0.495782	0.0039569	-0.0222276	1.9e-08	0.000274306	31.5549
37	rs9987289	A	G	0.0908387	0.00688493	-0.0544031	2.7e-15	0.000542615	62.4368

## Sheet: Table S7
Table S7. Summary of Genetic Variants Used to Estimate the Effects of Omega-3 on T2DKD in MR Analysis
	SNP	effect allele	other allele	EAF	SE	beta	P-value	R2	F-statistic
1	rs117733303	A	G	0.981488	0.0146728	0.110595	4.8e-14	0.000493753	56.8117
2	rs2247056	T	C	0.296693	0.00432842	-0.0356403	1.8e-16	0.000589179	67.7979
3	rs182611493	A	G	0.987481	0.0190586	0.220029	7.8e-31	0.00115759	133.282
4	rs10096633	C	T	0.876098	0.00599603	0.0418412	3e-12	0.00042323	48.6937
5	rs11242109	G	T	0.520965	0.00395796	-0.0234291	3.2e-09	0.00030459	35.0397
6	rs11681659	C	T	0.283535	0.00436662	0.0264162	1.5e-09	0.00031812	36.5967
7	rs117143374	T	C	0.85775	0.00569242	0.03454	1.3e-09	0.00032003	36.8166
8	rs11854242	C	T	0.724915	0.00445617	0.0390237	2e-18	0.000666382	76.6877
9	rs12957708	A	G	0.85772	0.00568503	-0.0311923	4.1e-08	0.000261695	30.1038
10	rs139974673	T	C	0.974084	0.0124678	-0.118563	1.9e-21	0.0007857	90.4297
11	rs141469619	A	G	0.989861	0.0208113	-0.117162	1.8e-08	0.000275508	31.6933
12	rs16940904	C	T	0.773434	0.00474779	0.0345078	3.6e-13	0.000459126	52.8255
13	rs2072114	A	G	0.877285	0.00599347	0.318796	1e-200	0.0240101	2829.19
14	rs2187375	A	G	0.177121	0.00518371	-0.0524746	4.4e-24	0.000890245	102.473
15	rs2269928	T	G	0.773887	0.0048007	0.154533	1e-200	0.0089293	1036.16
16	rs261290	T	C	0.345352	0.00416818	0.112905	1.4e-161	0.00633944	733.712
17	rs312939	G	A	0.247533	0.00458283	-0.034251	7.8e-14	0.000485454	55.8562
18	rs34707604	T	C	0.741468	0.00477763	-0.0448443	6.2e-21	0.000765484	88.1012
19	rs4000713	G	A	0.704584	0.0043421	0.028225	8e-11	0.000367272	42.2533
20	rs583609	T	C	0.647492	0.00414084	0.0711993	2.9e-66	0.00256412	295.643
21	rs58542926	C	T	0.925621	0.00754654	0.172929	3.3e-116	0.00454507	525.088
22	rs6129624	G	A	0.664768	0.0042636	0.0242913	1.2e-08	0.000282167	32.4594
23	rs62466318	C	T	0.795799	0.00492892	0.0716979	6.2e-48	0.0018365	211.593
24	rs633695	A	G	0.707666	0.00436378	-0.0848151	3.8e-84	0.00327398	377.758
25	rs6547409	C	T	0.948741	0.0090697	0.0565011	4.7e-10	0.000337335	38.8079
26	rs6601924	T	C	0.154226	0.00548944	-0.0350583	1.7e-10	0.000354528	40.7867
27	rs660240	T	C	0.215293	0.00481655	-0.0370395	1.5e-14	0.000513942	59.1358
28	rs6602911	C	T	0.639926	0.00412043	-0.0231802	1.8e-08	0.000275112	31.6477
29	rs6693447	T	G	0.538299	0.00396942	-0.0222705	2e-08	0.000273632	31.4774
30	rs673335	T	C	0.840248	0.00539262	0.0684035	7.2e-37	0.00139711	160.898
31	rs6882345	G	A	0.36715	0.00409997	-0.0274277	2.2e-11	0.000388981	44.7517
32	rs737338	C	T	0.964816	0.0107428	0.0674466	3.4e-10	0.000342622	39.4165
33	rs74945822	G	A	0.856966	0.00570184	0.050195	1.3e-18	0.000673407	77.4967
34	rs77960347	A	G	0.986766	0.0172904	-0.157178	9.9e-20	0.000718027	82.6354
35	rs7924036	G	T	0.495782	0.0039569	-0.0222276	1.9e-08	0.000274306	31.5549
36	rs9987289	A	G	0.0908387	0.00688493	-0.0544031	2.7e-15	0.000542615	62.4368

## Sheet: Table S8
Table S8. Summary of Genetic Variants Used to Estimate the Effects of Omega-6 on T1DN in MR Analysis
	SNP	effect allele	other allele	EAF	SE	beta	P-value	R2	F-statistic
1	rs1002687	G	A	0.355261	0.0042098	-0.0917563	2.5e-105	0.00411375	475.052
2	rs1081105	A	C	0.972378	0.0123232	-0.118624	6.2e-22	0.000805059	92.6596
3	rs111278137	G	A	0.978385	0.0143417	0.0787637	4e-08	0.00026219	30.1608
4	rs11239569	C	A	0.750828	0.00468365	-0.0298401	1.9e-10	0.000352824	40.5905
5	rs117488242	A	G	0.868328	0.00624596	0.0355756	1.2e-08	0.000282009	32.4413
6	rs11789603	C	T	0.891153	0.00648531	-0.0483698	8.8e-14	0.000483456	55.6262
7	rs11854242	C	T	0.724915	0.00454133	0.0386246	1.8e-17	0.000628591	72.336
8	rs1260326	T	C	0.395992	0.00411907	0.064724	1.2e-55	0.0021423	246.902
9	rs13108218	A	G	0.384592	0.00417284	0.035128	3.8e-17	0.000615822	70.8657
10	rs142158911	G	A	0.883297	0.00631307	0.0937617	6.8e-50	0.00191433	220.578
11	rs1800961	C	T	0.969806	0.0117724	0.0748822	2e-10	0.000351685	40.4594
12	rs2126259	T	C	0.100821	0.00669742	-0.0829891	2.9e-35	0.0013333	153.539
13	rs261290	T	C	0.345352	0.00424783	0.0965237	2.7e-114	0.00446959	516.329
14	rs2721961	T	G	0.719164	0.00449395	0.0274809	9.7e-10	0.000325045	37.3937
15	rs2740488	A	C	0.734682	0.00457594	0.0496352	2.1e-27	0.00102201	117.655
16	rs34121855	T	G	0.796241	0.0050222	0.049983	2.5e-23	0.000860523	99.0488
17	rs34232196	C	T	0.754664	0.00471815	0.0327764	3.7e-12	0.000419446	48.2582
18	rs3764261	C	A	0.675552	0.00430576	-0.0616184	1.9e-46	0.00177758	204.792
19	rs3770586	C	T	0.51602	0.00404862	0.0229768	1.4e-08	0.000279977	32.2075
20	rs4299376	G	T	0.323718	0.00431655	0.0356946	1.3e-16	0.000594228	68.3792
21	rs496654	A	C	0.482762	0.00403175	-0.0302882	5.8e-14	0.000490486	56.4355
22	rs534417	A	G	0.124992	0.00607383	-0.0391707	1.1e-10	0.00036151	41.5901
23	rs56322906	G	A	0.964845	0.0109515	0.101934	1.3e-20	0.000752737	86.633
24	rs56325564	G	A	0.517344	0.00406151	-0.0227535	2.1e-08	0.000272824	31.3844
25	rs58542926	C	T	0.925621	0.00768267	0.1284	1.1e-62	0.00242288	279.317
26	rs602633	T	G	0.217063	0.00487783	-0.0573983	5.8e-32	0.00120255	138.464
27	rs633695	A	G	0.707666	0.00444717	-0.0730669	1.2e-60	0.00234172	269.939
28	rs6471717	G	A	0.336924	0.00427438	0.0295948	4.4e-12	0.000416661	47.9377
29	rs6547409	C	T	0.948741	0.00924119	0.0808582	2.1e-18	0.000665247	76.557
30	rs6602911	C	T	0.639926	0.00419748	-0.0262676	3.9e-10	0.000340404	39.1612
31	rs672889	T	G	0.139926	0.00580072	-0.0758525	4.5e-39	0.0014846	170.989
32	rs6882345	G	A	0.36715	0.00417626	-0.0441725	3.8e-26	0.000971821	111.872
33	rs6934962	C	T	0.599527	0.00410941	-0.0232763	1.5e-08	0.000278886	32.082
34	rs6938647	A	C	0.217668	0.00494492	0.0478033	4.2e-22	0.00081194	93.4522
35	rs7139079	G	A	0.407491	0.00411236	0.0292329	1.2e-12	0.000439188	50.5305
36	rs72997616	C	A	0.905938	0.00693794	0.0527256	3e-14	0.00050193	57.753
37	rs74747585	T	C	0.974828	0.0132168	0.0737645	2.4e-08	0.000270772	31.1483
38	rs76116020	A	G	0.956237	0.00986958	0.0570097	7.6e-09	0.000290037	33.3651
39	rs7750288	A	G	0.714984	0.00445908	-0.025103	1.8e-08	0.000275499	31.6923
40	rs77960347	A	G	0.986766	0.0176065	-0.272485	5e-54	0.00207833	239.514
41	rs79429216	G	A	0.987288	0.0179494	-0.151678	2.9e-17	0.000620519	71.4065
42	rs870526	C	T	0.478575	0.00403664	0.0320783	1.9e-15	0.000548812	63.1503
43	rs9295128	G	T	0.983168	0.0159431	0.19728	3.6e-35	0.0013296	153.113
44	rs9304381	C	T	0.181572	0.0052323	-0.0700213	7.7e-41	0.00155482	179.088

## Sheet: Table S9
Table S9. Summary of Genetic Variants Used to Estimate the Effects of Omega-6 on T1DR in MR Analysis
	SNP	effect allele	other allele	EAF	SE	beta	P-value	R2	F-statistic
1	rs9295128	G	T	0.983168	0.0159431	0.19728	3.6e-35	0.0013296	153.113
2	rs6882345	G	A	0.36715	0.00417626	-0.0441725	3.8e-26	0.000971821	111.872
3	rs1002687	G	A	0.355261	0.0042098	-0.0917563	2.5e-105	0.00411375	475.052
4	rs1081105	A	C	0.972378	0.0123232	-0.118624	6.2e-22	0.000805059	92.6596
5	rs111278137	G	A	0.978385	0.0143417	0.0787637	4e-08	0.00026219	30.1608
6	rs11239569	C	A	0.750828	0.00468365	-0.0298401	1.9e-10	0.000352824	40.5905
7	rs117488242	A	G	0.868328	0.00624596	0.0355756	1.2e-08	0.000282009	32.4413
8	rs11789603	C	T	0.891153	0.00648531	-0.0483698	8.8e-14	0.000483456	55.6262
9	rs11854242	C	T	0.724915	0.00454133	0.0386246	1.8e-17	0.000628591	72.336
10	rs1260326	T	C	0.395992	0.00411907	0.064724	1.2e-55	0.0021423	246.902
11	rs13108218	A	G	0.384592	0.00417284	0.035128	3.8e-17	0.000615822	70.8657
12	rs142158911	G	A	0.883297	0.00631307	0.0937617	6.8e-50	0.00191433	220.578
13	rs1800961	C	T	0.969806	0.0117724	0.0748822	2e-10	0.000351685	40.4594
14	rs2126259	T	C	0.100821	0.00669742	-0.0829891	2.9e-35	0.0013333	153.539
15	rs261290	T	C	0.345352	0.00424783	0.0965237	2.7e-114	0.00446959	516.329
16	rs2721961	T	G	0.719164	0.00449395	0.0274809	9.7e-10	0.000325045	37.3937
17	rs2740488	A	C	0.734682	0.00457594	0.0496352	2.1e-27	0.00102201	117.655
18	rs34121855	T	G	0.796241	0.0050222	0.049983	2.5e-23	0.000860523	99.0488
19	rs34232196	C	T	0.754664	0.00471815	0.0327764	3.7e-12	0.000419446	48.2582
20	rs3764261	C	A	0.675552	0.00430576	-0.0616184	1.9e-46	0.00177758	204.792
21	rs3770586	C	T	0.51602	0.00404862	0.0229768	1.4e-08	0.000279977	32.2075
22	rs4299376	G	T	0.323718	0.00431655	0.0356946	1.3e-16	0.000594228	68.3792
23	rs534417	A	G	0.124992	0.00607383	-0.0391707	1.1e-10	0.00036151	41.5901
24	rs56322906	G	A	0.964845	0.0109515	0.101934	1.3e-20	0.000752737	86.633
25	rs56325564	G	A	0.517344	0.00406151	-0.0227535	2.1e-08	0.000272824	31.3844
26	rs58542926	C	T	0.925621	0.00768267	0.1284	1.1e-62	0.00242288	279.317
27	rs602633	T	G	0.217063	0.00487783	-0.0573983	5.8e-32	0.00120255	138.464
28	rs633695	A	G	0.707666	0.00444717	-0.0730669	1.2e-60	0.00234172	269.939
29	rs6471717	G	A	0.336924	0.00427438	0.0295948	4.4e-12	0.000416661	47.9377
30	rs6547409	C	T	0.948741	0.00924119	0.0808582	2.1e-18	0.000665247	76.557
31	rs6602911	C	T	0.639926	0.00419748	-0.0262676	3.9e-10	0.000340404	39.1612
32	rs672889	T	G	0.139926	0.00580072	-0.0758525	4.5e-39	0.0014846	170.989
33	rs6934962	C	T	0.599527	0.00410941	-0.0232763	1.5e-08	0.000278886	32.082
34	rs6938647	A	C	0.217668	0.00494492	0.0478033	4.2e-22	0.00081194	93.4522
35	rs7139079	G	A	0.407491	0.00411236	0.0292329	1.2e-12	0.000439188	50.5305
36	rs72997616	C	A	0.905938	0.00693794	0.0527256	3e-14	0.00050193	57.753
37	rs74747585	T	C	0.974828	0.0132168	0.0737645	2.4e-08	0.000270772	31.1483
38	rs76116020	A	G	0.956237	0.00986958	0.0570097	7.6e-09	0.000290037	33.3651
39	rs7750288	A	G	0.714984	0.00445908	-0.025103	1.8e-08	0.000275499	31.6923
40	rs77960347	A	G	0.986766	0.0176065	-0.272485	5e-54	0.00207833	239.514
41	rs79429216	G	A	0.987288	0.0179494	-0.151678	2.9e-17	0.000620519	71.4065
42	rs870526	C	T	0.478575	0.00403664	0.0320783	1.9e-15	0.000548812	63.1503
43	rs9304381	C	T	0.181572	0.0052323	-0.0700213	7.7e-41	0.00155482	179.088

[truncated: 15 more sheets: Table S10, Table S11, Table S12, Table S13, Table S14, Table S15, Table S16, Table S17, Table S18, Table S19, Table S20, Table S21, Table S22, Table S23, Table S24]
